# Supplementary material for: TAL Effectors with Avirulence Activity in African Strains of Xanthomonas oryzae pv. oryzae
Source: Rice (N Y). 2022 Feb 4;15:9. doi: 10.1186/s12284-022-00553-9 (PMC8816977; doi:10.1186/s12284-022-00553-9)
Supplement: Supplementary file 6 — Additional file 6. Supplemental Tables [file 12284_2022_553_MOESM6_ESM.xlsx]

## Sheet: Table S1
	Table S1. Rice accessions screened for resistance to African Xoo strains MAI1, BAI3 and susceptiblity to PXO99A
	O. glaberrima set											O. sativa set
	Name§	Country of collection	Sample ORSTOM ID	IRRI IRGC accession #	IITA accession (TOG #)	Species	MAI1°	BAI3°	PXO99A°			Name	Country of collection	Species	MAI1°	BAI3°	PXO99A°
	Og_142	Senegal	CG14	96717	CG 14*	O. glaberrima	R	S	S			WAB56-50	Senegal	O. sativa spp. japonica	R	R	S
	Og_49	Nigeria	96793	96793	5681	O. glaberrima	R	MS	MR			WAB56-104	Senegal	O. sativa spp. japonica	S	S	S
	Og_81	Guinea	6205	NA	6205	O. glaberrima	R	R	R			WAB181-18	Senegal	O. sativa spp. japonica	R	R	S
	Og_94	Liberia	6308	NA	6308	O. glaberrima	R	MS	S			FKR14	Burkina	O. sativa spp. indica	S	S	S
	Og_107	Sierra Leone	96888	96888	7020	O. glaberrima	R	MR	S			FKR19	Burkina	O. sativa spp. japonica	R	R	S
	Og_187	Gambie	8527	NA	8527	O. glaberrima	MR	S	MS			FKR28	Burkina	O. sativa spp. indica	S	S	S
	Og_97	Liberia	6356	115598	6356	O. glaberrima	R	S	S			FKR43	Burkina	O. sativa spp. japonica	R	R	S
	Og_106	Sierra Leone	6951	NA	6951	O. glaberrima	R	S	MR			IR64*	Unknown	O. sativa spp. indica	R	MR	S
	NA	Unknown	6710	NA	NA	O. glaberrima	MR	S	S			ADNY	Unknown	O. sativa	R	S	S
	Og_110	Mali	7108	NA	7108	O. glaberrima	R	MS	S			CT13432	Unknown	O. sativa spp. japonica	R	R	S
	Og_500	Guinea	YG104	NA	NA	O. glaberrima	R	S	MS			Gigante	Unknown	O. sativa	R	R	S
	Og_489	Senegal	CG170	NA	NA	O. glaberrima	R	S	S			IR8	Unknown	O. sativa spp. indica	R	S	MS
	Og_162	Chad	7255	NA	7255	O. glaberrima	R	MR	S			MG12	Unknown	O. sativa	S	MS	S
	Og_108	Sierra Leone	7047	NA	7047	O. glaberrima	R	S	R			Caiapo	Unknown	O. sativa	MR	S	S
	Og_22	Nigeria	5453	5453	5453	O. glaberrima	R	S	-			Azucena	Unknown	O. sativa spp. japonica	S	S	S
	Og_103	Liberia	6698	NA	6698	O. glaberrima	R	MR	MS
	Og_69	Nigeria	5984	NA	5984	O. glaberrima	MS	MS	S			O. barthii set
	Og_96	Liberia	6343	NA	6343	O. glaberrima	MR	MR	MR			§ Name	Country of collection	Species	MAI1°	BAI3°	PXO99A°
	Og_485	Senegal	CG140	NA	NA	O. glaberrima	S	S	S			530A1	Mali	O. barthii	R	S	S
	Og_507	Guinea	YG325	104189	12438	O. glaberrima	MS	S	MS			530W1	Mali	O. barthii	R	S	S
	Og_131	Côte d'Ivoire	10449	NA	10449	O. glaberrima	MS	MS	MS			523W1	Mali	O. barthii	R	S	S
	Og_496	Senegal	OG19	NA	NA	O. glaberrima	MR	-	MR
	Og_181	Burkina Faso	7451	NA	7451	O. glaberrima	MS	S	S			Elite Varieties in West Africa
	Og_510	Guinea	YG367	104371	NA	O. glaberrima	S	S	S			Name	Country of collection	Species	MAI1°	BAI3°	PXO99A°
	Og_475	Senegal	CG46	NA	NA	O. glaberrima	R	MR	R			FKR45N / NERICA 12	Senegal	O. sativa spp. japonica / O. glaberrima	R	R	S
	Og_213	Guinea	12401	NA	12401	O. glaberrima	-	MS	MS			FKR47N / NERICA 17	Senegal	O. sativa spp. japonica / O. glaberrima	R	R	S
	Og_73	Nigeria	6142	NA	6142	O. glaberrima	MS	S	S			FKR49N / NERICA 13	Senegal	O. sativa spp. japonica / O. glaberrima	R	R	S
	Og_504	Guinea	YG301	104182	NA	O. glaberrima	S	S	S			FKR56N / NERICA-L-41	Senegal	O. sativa spp. indica / O. glaberrima	R	S	S
	Og_498	Senegal	SG329	NA	NA	O. glaberrima	MR	MS	R			FKR58N / NERICA-L-60	Senegal	O. sativa spp. indica / O. glaberrima	R	S	S
	Og_154	Guinea	YG353	104194	12444	O. glaberrima	S	MS	MR			FKR60N / NERICA-L-20	Senegal	O. sativa spp. indica / O. glaberrima	S	S	S
	Og_180	Burkina Faso	7449	NA	7449	O. glaberrima	S	S	S			FKR62N / NERICA-L-19	Senegal	O. sativa spp. indica / O. glaberrima	S	S	S
	Og_67	Nigeria	5976	NA	5976	O. glaberrima	MS	MS	MR
	Og_105	Sierra Leone	6943	NA	6943	O. glaberrima	S	S	S
	Og_104	Sierra Leone	6790	NA	6790	O. glaberrima	MS	MS	MS
	Og_170	Nigeria	7280	NA	7280	O. glaberrima	S	MS	S
	Og_27	Nigeria	5479	NA	5479	O. glaberrima	MS	MS	S
	Og_33	Nigeria	5503	NA	5503	O. glaberrima	MS	MS	S
	Og_151	Guinea	14367	NA	14367	O. glaberrima	S	S	MS
	Og_243	Zimbabwe	14184	NA	14184	O. glaberrima	MS	S	S
	Og_411	Côte d'Ivoire	IG35	103487	7202	O. glaberrima	MS	S	S
	Og_427	Cameroon	UG20	103594	7266	O. glaberrima	MR	S	S
	Og_153	Guinea	13709	NA	13709	O. glaberrima	S	S	S
	Og_20	Nigeria	96751	96751	5438	O. glaberrima	S	S	S
	Og_111	Nigeria	5286	NA	5286	O. glaberrima	S	S	S
	Og_7	Nigeria	5314	NA	5314	O. glaberrima	MS	S	S
	Og_19	Nigeria	5437	NA	5437	O. glaberrima	S	S	S
	Og_113	Nigeria	5439	NA	5439	O. glaberrima	MS	S	MS
	Og_79	Guinea	86805	86805	6202	O. glaberrima	MR	MS	-
	Og_116	Nigeria	5533	NA	5533	O. glaberrima	S	MS	S
	Og_129	Nigeria	5997	NA	5997	O. glaberrima	S	S	S
	Og_100	Liberia	6603	NA	6603	O. glaberrima	MS	S	S
	Og_159	Mali	7219	NA	7219	O. glaberrima	MS	S	MS
	Og_184	Côte d'Ivoire	7554	NA	7554	O. glaberrima	MS	MS	S
	Og_163	Nigeria	12086	12086	NA	O. glaberrima	MS	MR	MR
	Og_218	Guinea	12426	12426	NA	O. glaberrima	MR	MS	MR
	Og_164	Nigeria	12160	12160	NA	O. glaberrima	S	S	S
	Og_491	Unknown	OG1	NA	NA	O. glaberrima	S	S	S
	Og_486	Unknown	CG150	NA	NA	O. glaberrima	S	S	S
	Og_417	Unknown	IG269	NA	NA	O. glaberrima	S	S	S
	Og_10	Unknown	5326	NA	NA	O. glaberrima	S	S	S
	Og_30	Unknown	5494	NA	NA	O. glaberrima	S	MS	S
	§ Name reference from Orjuela et al., 2014
	Accession names highlighted in bold are resistant or moderately resistant to MAI1 and BAI3, and susceptible to PXO99A
	° Resistance or susceptibility of rice to Xoo is expressed as a result of lesion length measurements 15 days after inoculation. Resistant (R); moderately resistant (MR); moderately susceptible (MS); susceptible (S). There is a (-) when the strain was not tested on the accession.
	The previous name of IRD (Institute of Research for Development) was ORSTOM : « Office de la recherche scientifique et technique » outre-mer
	IRRI IRGC : International Rice Research Institute, International Rice Genebank Collection
	NA means « Not Assignated », when no IRRI or ITTA name was assignated to an accession.
	* genome accession sequenced.
	References
	Orjuela J, Sabot F, Chéron S, et al (2014) An extensive analysis of the African rice genetic diversity through a global genotyping. Theor Appl Genet 127:2211–2223. https://doi.org/10.1007/s00122-014-2374-z

## Sheet: Table S2
Table S2. Prevalence of Xa1-like activity in rice accessions resistant to African Xoo strains MAI1 and BAI3.
		CT13432	FKR19	FKR43	FKR45N	FKR47N	FKR49N	Gigante	WAB181-18	WAB56-50	IRBB1*	CGS°	Og_162	Og_107	IR64
Leaf-clipping (a)	MAI1	R	R	R	R	R	R	R	R	R	R	R	R	R	R
	BAI3	R	R	R	R	R	R	R	R	R	R	R	MR	MR	MR
	PXO99A	S	S	S	S	S	S	S	S	S	S	S	S	S	S
Infiltration (b)	MAI1	+	+	+	+	+	+	+	+	+	+	+	-	-	-
	BAI3	+	+	+	+	+	+	+	+	+	+	+	-	-	-
(a) Resistance or susceptibility of rice to Xoo is expressed as a result of lesion length measurements 15 days after leaf-clip inoculation. Resistant (R); moderately resistant (MR); moderately susceptible (MS); susceptible (S).
(b) Leaf infiltration phenotypes were scored 5 days after inoculation. (+) Hypersensitive reaction ; (-) Water-soaking
* IRBB1 is a control accession harboring the Xa1 resistance gene
° Carolina Gold Select (CGS) is a control accession harboring the Xo1 resistance gene

## Sheet: Table S3
Table S3. List of primers used in this study
Primer	Sequence (5’ to 3’)	Goal	Source
Tal-Ct-Fw2	GCGTTGGCCGCGTTGACCAA	Probe amplification for Southern blotting	Yu et al., 2011
Tal-Ct-Rev2	GGGGCCGCATCTTGTTCCCA
XaL-F1	ATCAGGAACTTGAACTCCAG	Xa1 alleles identification	Ji et al., 2020
XaL-R1	AACCACTGATTGCGGAAGG
XaL-F2	CCTTCCGCAATCAGTGGTT	Estimation of LRRs number in Xa1 alleles
XaL-R2	AATGTAGCAAGCGACGCACA
SUT1_Fw	GTCGGTCTATACAGTGATAGGTG	Amplification of the housekeeping gene OsSUT1	Eom JS personal communication
SUT1_Rv	GAACAGAAGATGGAGTTAGCTGT
∆AD_Fw	CACGCATTTGATGAGGCCATGACG	Construction of pSKX1-∆AD	This study
∆AD_Rv	TGCCGACCTGGCAGCGTCCAGCGAGGACTACAAAGACGATGACGACAAGTGAAGCTTAA
References
Ji C, Ji Z, Liu B, et al (2020) Xa1 Allelic R Genes Activate Rice Blight Resistance Suppressed by Interfering TAL Effectors. Plant Commun 1:100087. https://doi.org/10.1016/j.xplc.2020.100087
Yu Y, Streubel J, Balzergue S, et al (2011) Colonization of rice leaf blades by an African strain of xanthomonas oryzae pv. oryzae depends on a new TAL effector that induces the rice nodulin-3 Os11N3 gene. Mol Plant-Microbe Interact 24:1102–1113. https://doi.org/10.1094/MPMI-11-10-0254

## Sheet: Table S4
Table S4. Bacterial strains and plasmids used in this study.
Strains or Plasmids	Relevant characteristics	Antibiotic resistance	Reference/Source
Strains
Escherichia coli
DH10β	Strain used for triparental mating		Life Technologies, Rockville, MD, USA
Helper strain	used for triparental mating, helper plasmid pRK2013	Kanamycin	Figurski and Helinski 1979
Xanthomonas oryzae pv. oryzae
PXO99A	Asian strain	Rifampicin	Hopkins et al., 1992
PXO99A(pSKX1_EV)	PXO99A transformed with pSKX1 empty vector	Rifampicin, Gentamicin	This study
PXO99A(ptales)	PXO99A transformed with tale genes of MAI1 expressed in pSKX1	Rifampicin, Gentamicin	This study
MAI1	Malian strain race A3	Rifampicin	Gonzalez et al., 2007
MAI1(pKEB31_EV)	MAI1 transformed with pKEB31 empty vector	Rifampicin, Tetracycline	This study
MAI1(ptal2h)	MAI1 transformed with ptal2h	Rifampicin, Tetracycline	This study
BAI3	Burkinabe strain race A1	Rifampicin	Gonzalez et al., 2007
BAI3(pKEB31_EV)	BAI3 transformed with pKEB31 empty vector	Rifampicin, Tetracycline	This study
BAI3(ptal2h)	BAI3 transformed with ptal2h	Rifampicin, Tetracycline	This study
BAI3ΔtalI(pKEB31_EV)	talI knock-out mutant of BAI3, transformed with pKEB31 empty vector	Rifampicin, Kanamycin, Tetracycline	This study
BAI3ΔtalI(ptal2h)(pSKX1_EV)	talI knock-out mutant of BAI3, transformed with ptal2h and pSKX1 empty vector	Rifampicin, Kanamycin, Tetracycline, Gentamicin	This study
BAI3ΔtalI(ptal2h)(ptalIBAI3)	talI knock-out mutant of BAI3, transformed with ptal2h and complemented with ptalIBAI3	Rifampicin, Kanamycin, Tetracycline, Gentamicin	This study
BAI3ΔtalI(ptal2h)(ptalIMAI1)	talI knock-out mutant of BAI3, transformed with ptal2h and complemented with ptalIMAI1	Rifampicin, Kanamycin, Tetracycline, Gentamicin	This study
BAI3ΔtalI(ptal2h)(ptalIMAI1ΔAD)	talI knock-out mutant of BAI3, transformed with ptal2h and complemented with ptalIMAI1ΔAD	Rifampicin, Kanamycin, Tetracycline, Gentamicin	This study
Xanthomonas oryzae pv. oryzicola
BLS256	Asian strain	Rifampicin	Bogdanove et al., 2011
BLS256Δtal2h	tal2h knock-out mutant of BLS256	Rifampicin, Tetracycline	Read et al., 2016
Plasmids
pSKX1_EV	Empty vector	Gentamicin	Streubel et al., 2013
ptalDMAI1	pSKX1 vector expressing talDMAI1	Gentamicin	This study
ptalIBAI3	pSKX1 vector expressing talIBAI3	Gentamicin	This study
ptalIMAI1	pSKX1 vector expressing talIMAI1	Gentamicin	This study
ptalFMAI1	pSKX1 vector expressing talFMAI1	Gentamicin	This study
pSKX1-ΔAD	Vector used for the expression of taleΔAD derivative	Gentamicin	This study
pSKX1-talFMAI1ΔAD	pSKX1-ΔAD vector expressing talFMAI1	Gentamicin	This study
pSKX1-talIMAI1ΔAD	pSKX1-ΔAD vector expressing talIMAI1	Gentamicin	This study
pKEB31_EV	Empty vector	Tetracycline	Cermak et al., 2011
ptal2h	pKEB31 vector expressing the truncTALE tal2h	Tetracycline	Read et al., 2016
pSM7	Suicide plasmid for tale mutagenesis	Kanamycin	Cernadas et al., 2014
References
Bogdanove AJ, Koebnik R, Lu H, et al (2011) Two new complete genome sequences offer insight into host and tissue specificity of plant pathogenic Xanthomonas spp. J Bacteriol 193:5450–5464. https://doi.org/10.1128/JB.05262-11
Cermak T, Doyle EL, Christian M, et al (2011) Efficient design and assembly of custom TALEN and other TAL effector-based constructs for DNA targeting. Nucleic Acids Res 39:1–11. https://doi.org/10.1093/nar/gkr218
Cernadas RA, Doyle EL, Niño-Liu DO, et al (2014) Code-Assisted Discovery of TAL Effector Targets in Bacterial Leaf Streak of Rice Reveals Contrast with Bacterial Blight and a Novel Susceptibility Gene. PLoS Pathog 10:. https://doi.org/10.1371/journal.ppat.1003972
Figurski DH, Helinski DR (1979) Replication of an origin-containing derivative of plasmid RK2 dependent on a plasmid function provided in trans. Proc Natl Acad Sci 76:1648–1652. https://doi.org/10.1073/PNAS.76.4.1648
Gonzalez C, Szurek B, Manceau C, et al (2007) Molecular and pathotypic characterization of new Xanthomonas oryzae strains from West Africa. Mol Plant-Microbe Interact 20:534–546. https://doi.org/10.1094/MPMI-20-5-0534
Hopkins C, White F, Choi S, et al (1992) Hopkins 1992.pdf. Mol Plant Microbe Interact 5:451–459. https://doi.org/10.1094/MPMI-5-451
Read AC, Rinaldi FC, Hutin M, et al (2016) Suppression of Xo1-mediated disease resistance in rice by a truncated, non-DNA-binding TAL effector of xanthomonas oryzae. Front Plant Sci 7:1–14. https://doi.org/10.3389/fpls.2016.01516
Streubel J, Pesce C, Hutin M, et al (2013) Five phylogenetically close rice SWEET genes confer TAL effector-mediated susceptibility to Xanthomonas oryzae pv. oryzae. New Phytol 200:808–819. https://doi.org/10.1111/nph.12411
